# Supplementary material for: The Reaction to Diagnosis Questionnaire—Sibling Version: A Preliminary Study on the Psychometric Properties
Source: Eur J Investig Health Psychol Educ. 2025 Jul 29;15(8):147. doi: 10.3390/ejihpe15080147 (PMC12385898; doi:10.3390/ejihpe15080147)
Supplement: Supplementary file 1 [file ejihpe-15-00147-s001.zip]

Archive with 1 entries (1 files):
- ejihpe-3698125-supplementary.pdf
